# Supplementary material for: Pyroptosis-Mediated Damage Mechanism by Deoxynivalenol in Porcine Small Intestinal Epithelial Cells
Source: Toxins (Basel). 2023 Apr 19;15(4):300. doi: 10.3390/toxins15040300 (PMC10146237; doi:10.3390/toxins15040300)
Supplement: Supplementary file 1 [file toxins-15-00300-s001.zip]

Archive with 1 entries (1 files):
- toxins-2265683-supplementary.pdf
